# Supplementary material for: Purification, Characterization, and Self-Assembly of the Polysaccharide from Allium schoenoprasum
Source: Foods. 2021 Jun 11;10(6):1352. doi: 10.3390/foods10061352 (PMC8230776; doi:10.3390/foods10061352)
Supplement: Supplementary file 1 [file foods-10-01352-s001.zip]

Archive with 1 entries (1 files):
- foods-1205369-supplementary.pdf
